# Supplementary material for: Greenhouse gas consequences of the China dual credit policy
Source: Nat Commun. 2020 Oct 15;11:5212. doi: 10.1038/s41467-020-19036-w (PMC7566593; doi:10.1038/s41467-020-19036-w)
Supplement: Supplementary file 4 — Source Data [file 41467_2020_19036_MOESM4_ESM.zip]

Archive with 5 entries (5 files):
- Figure1_Source_Data.xlsx
- Figure2_Source_Data.xlsx
- Figure3_Source_Data.xlsx
- Figure4_Source_Data.xlsx
- Supplementary Figures_Source_Data.xlsx
