# Supplementary material for: Greenhouse gas consequences of the China dual credit policy
Source: Nat Commun. 2020 Oct 15;11:5212. doi: 10.1038/s41467-020-19036-w (PMC7566593; doi:10.1038/s41467-020-19036-w)
Supplement: Supplementary file 4 — Source Data [file 41467_2020_19036_MOESM4_ESM.zip › Figure1_Source_Data.xlsx]

## Sheet: Sheet1
	Year	DC_Reference	EX-50%BEV	EX-ICEV	PT-M1.0	PT-BEVFC	PT-CAFC
	2019	561.413	564.5	564.5	561.413	561.413	561.413
	2020	600.046	603.574	603.574	600.018	599.89	599.919
	2021	636.578	640.574	635.696	636.539	635.645	636.235
	2022	668.928	676.279	662.611	668.909	666.832	668.249
	2023	697.875	708.948	683.738	698.075	693.986	696.604
	2024	723.312	735.881	698.663	724.152	716.648	720.921
	2025	743.732	754.685	706.68	745.818	731.997	738.817
	2026	761.227	772.978	711.745	764.687	743.507	753.871
	2027	775.469	790.267	713.538	779.941	751.101	765.86
	2028	785.999	805.969	712.13	790.937	754.116	774.447
	2029	792.746	819.811	707.895	798.37	753.082	779.742
	2030	796.069	831.235	700.629	801.987	748.268	781.986
	2031	798.525	841.129	694.114	804.484	743.426	783.712
	2032	799.413	848.928	687.962	805.042	737.935	784.354
	2033	799.283	854.605	682.412	804.17	732.632	784.447
	2034	799.192	858.283	677.975	803.043	728.399	784.914
	2035	797.824	858.342	673.459	800.488	724.171	784.153
	2036	795.966	855.672	669.622	797.58	720.883	783.227
	2037	792.708	849.419	665.666	793.327	717.613	780.997
	2038	789.439	841.903	662.706	789.394	715.711	778.938
	2039	784.372	833.185	659.52	783.792	713.864	775.208
	2040	778.194	824.365	656.49	777.219	712.125	770.274
	Max	799.413	858.342	713.538	805.042	754.116	784.914
	Cumulative GHG	15916.9	16606	14266.8	15968	15041.8	15726.9
