# Supplementary material for: Greenhouse gas consequences of the China dual credit policy
Source: Nat Commun. 2020 Oct 15;11:5212. doi: 10.1038/s41467-020-19036-w (PMC7566593; doi:10.1038/s41467-020-19036-w)
Supplement: Supplementary file 4 — Source Data [file 41467_2020_19036_MOESM4_ESM.zip › Figure2_Source_Data.xlsx]

## Sheet: Sheet1
		ICEV GHG Emissions (Mt)					BEV GHG Emissions (Mt)					PHEV GHG Emissions (Mt)							Gasoline demand (Mtoe)					Electricity Demand (Mtoe)							ICEV Total Stock (million)					BEV Total Stock (million)					PHEV Total Stock (million)							DC-Reference
	Year	DC-Reference	PT-BEVFC	PT-M1.0	PT-CAFC		DC-Reference	PT-BEVFC	PT-M1.0	PT-CAFC		DC-Reference	PT-BEVFC	PT-M1.0	PT-CAFC			Year	DC-Reference	PT-BEVFC	PT-M1.0	PT-CAFC		DC-Reference	PT-BEVFC	PT-M1.0	PT-CAFC			Year	DC-Reference	PT-BEVFC	PT-M1.0	PT-CAFC		DC-Reference	PT-BEVFC	PT-M1.0	PT-CAFC		DC-Reference	PT-BEVFC	PT-M1.0	PT-CAFC			Year	BEV% of LDV	PHEV%of LDV
	2019	540.867	540.867	540.867	540.867		4.44369	4.44369	4.44369	4.44369		1.36152	1.36152	1.36152	1.36152			2019	134.019	134.019	134.019	134.019		0.711416	0.711416	0.711416	0.711416			2019	219.231	219.231	219.231	219.231		2.93893	2.93893	2.93893	2.93893		0.822676	0.822676	0.822676	0.822676			2019	0.0325999	0.00938046
	2020	580.323	580.19	580.351	579.948		5.38106	5.54264	5.41976	5.44895		2.04308	1.85847	1.94897	2.22333			2020	141.991	141.94	141.988	141.917		0.900343	0.907382	0.898125	0.92383			2020	235.966	235.955	235.973	235.834		3.73751	3.84218	3.77844	3.77801		1.19602	1.10299	1.1486	1.28728			2020	0.0328754	0.0155434
	2021	615.849	614.239	615.867	614.924		7.41054	8.15967	7.44972	7.4871		3.06813	2.99608	2.97173	3.57309			2021	151.017	150.616	151.012	150.839		1.28265	1.37939	1.28031	1.33513			2021	251.364	250.859	251.37	251.038		5.30587	5.84422	5.34935	5.36152		1.77168	1.73757	1.72181	2.04142			2021	0.0625743	0.0227288
	2022	645.679	642.166	645.702	644.03		9.63614	10.9895	9.69569	9.73988		4.08574	4.14942	3.98421	4.95221			2022	158.694	157.839	158.689	158.374		1.71009	1.90543	1.71017	1.79836			2022	265.752	264.7	265.758	265.192		7.13362	8.14185	7.18071	7.20965		2.38564	2.42869	2.33168	2.86874			2022	0.0714845	0.0233527
	2023	671.761	665.718	671.928	669.002		12.1137	14.3419	12.2336	12.2614		5.25962	5.18398	5.17186	6.59906			2023	165.511	164.019	165.543	164.964		2.20833	2.52317	2.21817	2.34594			2023	278.753	277.081	278.727	277.843		9.3136	11.0238	9.38718	9.44659		3.14747	3.10937	3.10008	3.92424			2023	0.0851503	0.0280586
	2024	693.204	683.338	693.798	688.574		15.5222	19.1963	15.8311	15.7974		6.71626	6.24494	6.65354	8.6804			2024	171.26	168.785	171.401	170.315		2.89347	3.39662	2.93327	3.10807			2024	289.659	287.004	289.503	288.221		12.3861	15.3233	12.5774	12.6456		4.12039	3.83859	4.08509	5.2989			2024	0.117149	0.0347727
	2025	707.613	691.416	708.982	699.648		20.6097	26.4408	21.4114	21.0339		8.59505	7.22589	8.51077	11.2205			2025	175.361	171.227	175.692	173.66		3.90693	4.67288	4.02003	4.20859			2025	297.77	293.777	297.29	295.735		16.8807	21.7364	17.4212	17.2867		5.39772	4.53493	5.33735	7.02755			2025	0.164994	0.0444686
	2026	718.696	695.475	720.894	707.709		25.8423	33.6022	27.1915	26.3026		10.7882	8.52977	10.7016	13.9596			2026	178.712	172.74	179.251	176.32		5.02372	6.03314	5.22411	5.38732			2026	304.197	298.963	303.329	301.714		21.7193	28.3928	22.6574	22.1817		6.89745	5.45795	6.82719	8.91836			2026	0.175461	0.0512438
	2027	726.012	695.033	728.78	712.392		31.2568	40.9342	33.0797	31.656		13.3493	10.2836	13.2307	16.9613			2027	181.209	173.216	181.889	178.211		6.26045	7.53321	6.53835	6.66245			2027	308.902	302.367	307.673	306.105		26.9282	35.4423	28.2576	27.3838		8.64169	6.66264	8.54154	10.9828			2027	0.186949	0.0586937
	2028	729.041	689.574	731.984	713.316		36.6982	48.143	38.893	37.1022		16.4465	12.5855	16.2462	20.2146			2028	182.739	172.535	183.457	179.234		7.61458	9.14186	7.95348	8.03999			2028	311.896	304.098	310.373	308.927		32.4299	42.7615	34.1154	32.9252		10.7569	8.22351	10.595	13.2304			2028	0.196593	0.0702451
	2029	727.655	679.187	730.821	710.542		42.1472	55.4896	44.752	42.6806		20.0935	15.5552	19.9461	23.669			2029	183.269	170.726	184.049	179.394		9.09038	10.9197	9.5138	9.52778			2029	313.224	303.916	311.251	310.209		38.2229	50.5629	40.3284	38.8668		13.2678	10.2358	13.1358	15.6385			2029	0.207531	0.0826943
	2030	722.2	664.116	725.344	704.295		47.6654	62.9028	50.6592	48.4755		24.1804	19.2268	23.9611	27.193			2030	182.867	167.851	183.636	178.728		10.6951	12.8672	11.1921	11.1347			2030	312.851	301.857	310.512	309.967		44.4787	58.854	47.0051	45.3504		16.1133	12.7315	15.9259	18.1258			2030	0.225846	0.0936717
	2031	715.965	648.864	718.803	697.516		53.2448	70.369	56.4646	54.3165		27.9458	22.8235	27.8473	30.5105			2031	181.856	164.568	182.563	177.533		12.2765	14.8158	12.8372	12.726			2031	311.879	299.074	309.175	309.064		50.6989	67.0517	53.5101	51.7944		18.691	15.143	18.5837	20.41			2031	0.230192	0.0870541
	2032	708.772	633.49	710.96	690.143		58.687	77.44	61.9656	59.9136		31.0644	26.1151	31.2267	33.4076			2032	180.556	161.237	181.13	176.165		13.8295	16.7394	14.4394	14.2922			2032	310.585	295.96	307.564	307.787		57.0406	75.1535	59.9969	58.2671		20.8632	17.3759	20.9288	22.435			2032	0.239769	0.0765436
	2033	701.117	618.829	702.408	682.798		63.7075	84.1685	67.0896	65.231		33.8977	29.0739	34.1111	35.8574			2033	179.13	158.063	179.485	174.772		15.3347	18.643	15.9838	15.8223			2033	309.14	292.609	305.888	306.322		63.251	83.2351	66.3978	64.7532		22.8728	19.4193	22.9776	24.1883			2033	0.242591	0.0739588
	2034	694.155	605.851	694.349	676.407		68.4491	90.4099	71.8043	70.2659		36.242	31.7923	36.5438	37.8948			2034	177.84	155.296	177.931	173.589		16.7957	20.5062	17.4644	17.317			2034	307.623	289.186	304.247	304.75		69.423	91.1041	72.6265	71.1891		24.5628	21.3184	24.7349	25.6688			2034	0.250407	0.0672478
	2035	686.89	593.821	685.929	669.817		72.6976	95.964	75.8845	74.7013		38.026	34.1759	38.4648	39.4244			2035	176.427	152.742	176.244	172.314		18.1601	22.2767	18.8265	18.7022			2035	305.953	285.523	302.524	303.075		75.394	98.6963	78.5477	77.3388		25.9135	23.0418	26.1895	26.847			2035	0.257533	0.0610989
	2036	680.179	583.655	678.215	664.03		76.2214	100.783	79.3007	78.5335		39.4386	36.3186	39.9377	40.5364			2036	175.125	150.638	174.697	171.206		19.3961	23.9472	20.0629	19.9796			2036	304.209	281.741	300.744	301.238		80.9328	105.802	84.0758	83.1739		27.0159	24.6153	27.3386	27.7458			2036	0.259453	0.0583989
	2037	673.363	574.719	670.432	658.236		78.8735	104.66	81.7776	81.5506		40.3957	38.1582	41.0411	41.1352			2037	173.756	148.819	173.104	170.048		20.4558	25.4613	21.1171	21.0883			2037	302.445	277.931	298.95	299.385		86.0113	112.343	89.0797	88.583		27.8463	26.0286	28.2735	28.3342			2037	0.262208	0.0556352
	2038	667.301	568.108	663.954	653.639		80.853	107.765	83.5047	83.6524		41.2396	39.7931	41.8903	41.602			2038	172.577	147.571	171.821	169.188		21.4036	26.8529	22.0281	22.0353			2038	300.49	274.2	297.177	297.567		90.699	118.274	93.5772	93.3907		28.5824	27.2974	29.0172	28.8131			2038	0.267912	0.05882
	2039	659.655	562.743	656.046	647.812		82.8809	109.968	85.2545	85.5386		41.8091	41.1267	42.4643	41.8304			2039	170.981	146.611	170.158	168.004		22.369	28.0742	22.9491	22.9475			2039	297.828	270.646	294.739	295.227		95.6811	123.621	98.3275	98.2841		29.1589	28.4004	29.6017	29.1567			2039	0.296358	0.0603547
	2040	651.046	558.826	647.332	640.889		85.0082	111.184	87.0894	87.5175		42.123	42.0985	42.7813	41.8512			2040	169.123	145.981	168.274	166.53		23.3668	29.0874	23.8966	23.8939			2040	294.362	267.358	291.532	292.059		100.864	128.159	103.244	103.37		29.5463	29.2546	29.9962	29.343			2040	0.323993	0.0617752
[truncated: 18 more columns]
