# Supplementary material for: Greenhouse gas consequences of the China dual credit policy
Source: Nat Commun. 2020 Oct 15;11:5212. doi: 10.1038/s41467-020-19036-w (PMC7566593; doi:10.1038/s41467-020-19036-w)
Supplement: Supplementary file 4 — Source Data [file 41467_2020_19036_MOESM4_ESM.zip › Figure3_Source_Data.xlsx]

## Sheet: Sheet1
	Year	DC_Reference	EX-50%BEV	EX-ICEV	DC-LOP	DC-HOP	DC-BCI	DC-LBC	DC-Optimistic
	2018	529.438	524.812	531.133	529.438	529.438	529.438	529.438	529.438
	2019	561.413	564.5	564.5	561.413	561.413	561.413	561.413	561.413
	2020	600.046	603.574	603.574	600.033	599.527	599.989	600.034	599.598
	2021	636.578	640.574	635.696	637.117	633.101	636.379	636.566	631.461
	2022	668.928	676.279	662.611	670.454	662.56	668.57	668.913	658.47
	2023	697.875	708.948	683.738	700.821	688.572	697.379	698.009	681.824
	2024	723.312	735.881	698.663	727.987	711.271	722.939	723.971	702.126
	2025	743.732	754.685	706.68	750.183	729.558	743.914	745.43	719
	2026	761.227	772.978	711.745	769.144	745.919	762.16	764.014	734.497
	2027	775.469	790.267	713.538	784.047	759.197	777.346	779.541	746.898
	2028	785.999	805.969	712.13	794.776	769.329	789.052	791.428	755.898
	2029	792.746	819.811	707.895	801.548	776.267	797.131	799.545	761.236
	2030	796.069	831.235	700.629	804.631	779.905	801.733	803.887	762.476
	2031	798.525	841.129	694.114	806.662	782.177	805.139	807.213	760.924
	2032	799.413	848.928	687.962	807.148	782.398	806.715	808.707	755.794
	2033	799.283	854.605	682.412	806.681	780.422	806.735	808.425	747.796
	2034	799.192	858.283	677.975	806.487	776.737	806.327	807.46	738.184
	2035	797.824	858.342	673.459	805.192	770.099	804.177	803.839	725.906
	2036	795.966	855.672	669.622	803.997	761.719	800.577	798.592	712.239
	2037	792.708	849.419	665.666	801.999	750.853	794.59	791.001	696.526
	2038	789.439	841.903	662.706	800.886	739.269	788.037	782.841	680.438
	2039	784.372	833.185	659.52	799.328	726.018	779.78	772.937	663.086
	2040	778.194	824.365	656.49	797.582	711.863	770.564	762.14	645.267
	Max	799.413	858.342	713.538	807.148	782.398	806.735	808.707	762.476
	Cumulative GHG	15916.9	16606	14266.8	16076.7	15436.8	15959.2	15954.5	14879.6
