# Supplementary material for: Greenhouse gas consequences of the China dual credit policy
Source: Nat Commun. 2020 Oct 15;11:5212. doi: 10.1038/s41467-020-19036-w (PMC7566593; doi:10.1038/s41467-020-19036-w)
Supplement: Supplementary file 4 — Source Data [file 41467_2020_19036_MOESM4_ESM.zip › Figure4_Source_Data.xlsx]

## Sheet: Sheet1
		DC-Reference				EX-50%BEV				EX-ICEV				DC-BEVFC
		RefEle	LowEle	HighEle		RefEle	LowEle	HighEle		RefEle	LowEle	HighEle		RefEle	LowEle	HighEle
		529.438	529.438	529.438		524.812	531.133	531.133		531.133	531.133	531.133		529.438	529.438	529.438
		561.413	561.413	561.413		564.5	564.5	564.5		564.5	564.5	564.5		561.413	561.413	561.413
		600.046	600.046	600.046		603.574	603.574	603.574		603.574	603.574	603.574		599.89	599.89	599.89
		636.578	636.272	636.718		640.574	640.26	640.718		635.696	635.426	635.819		635.645	635.316	635.795
		668.928	668.119	669.296		676.279	675.353	676.7		662.611	661.953	662.911		666.832	665.931	667.243
		697.875	696.322	698.581		708.948	706.979	709.842		683.738	682.575	684.267		693.986	692.21	694.792
		723.312	720.622	724.532		735.881	732.296	737.507		698.663	696.878	699.473		716.648	713.49	718.08
		743.732	739.233	745.77		754.685	748.754	757.37		706.68	704.156	707.823		731.997	726.615	734.434
		761.227	754.347	764.336		772.978	763.744	777.151		711.745	708.363	713.273		743.507	735.244	747.241
		775.469	765.558	779.94		790.267	776.582	796.441		713.538	709.19	715.5		751.101	739.175	756.481
		785.999	772.349	792.145		805.969	786.513	814.728		712.13	706.724	714.564		754.116	737.728	761.495
		792.746	774.584	800.907		819.811	793.111	831.81		707.895	701.36	710.832		753.082	731.265	762.885
		796.069	772.55	806.616		831.235	795.766	847.142		700.629	692.927	704.083		748.268	719.973	760.958
		798.525	771.322	811.189		841.129	799.332	860.588		694.114	685.896	697.94		743.426	710.596	758.71
		799.413	768.539	814.295		848.928	800.838	872.108		687.962	679.284	692.145		737.935	700.565	755.948
		799.283	764.797	816.453		854.605	800.339	881.622		682.412	673.337	686.931		732.632	690.706	753.506
		799.192	761.147	818.714		858.283	797.981	889.225		677.975	668.553	682.81		728.399	681.949	752.233
		797.824	756.396	819.688		858.342	792.324	893.184		673.459	663.75	678.582		724.171	673.353	750.992
		795.966	751.411	820.109		855.672	784.349	894.32		669.622	659.682	675.008		720.883	665.873	750.691
		792.708	745.397	818.985		849.419	773.415	891.633		665.666	655.558	671.281		717.613	658.726	750.32
		789.439	739.605	817.766		841.903	761.789	887.443		662.706	652.472	668.524		715.711	653.189	751.251
		784.372	731.947	814.827		833.185	749.447	881.83		659.52	649.18	665.527		713.864	648.068	752.086
		778.194	723.077	810.872		824.365	737.457	875.892		656.49	646.054	662.678		712.125	643.514	752.804
	Max	799.413	774.584	820.109		858.342	800.838	894.32		713.538	709.19	715.5		754.116	739.175	762.885
	Cumulative GHG	15916.9	15413.6	16181.8		16606	15820.2	17020.8		14266.8	14136.9	14333.5		15041.8	14423.4	15367.8
