# Supplementary material for: Greenhouse gas consequences of the China dual credit policy
Source: Nat Commun. 2020 Oct 15;11:5212. doi: 10.1038/s41467-020-19036-w (PMC7566593; doi:10.1038/s41467-020-19036-w)
Supplement: Supplementary file 4 — Source Data [file 41467_2020_19036_MOESM4_ESM.zip › Supplementary Figures_Source_Data.xlsx]

## Sheet: Supplementary Figure_4
	Low Oil Price Scenario	Reference Scenario	High Oil Price Scenario
Year	Fuel price(CNY/Liter)	Fuel price(CNY/Liter)	Fuel price(CNY/Liter)
2017	6.86982	6.86982	6.86982
2018	7.40773	7.40773	7.40773
2019	7.15	7.15	7.15
2020	6.09401	6.09401	6.39401
2021	6.22831	6.59372	8.1926
2022	6.29528	6.91038	8.4349
2023	6.33628	7.11371	8.7099
2024	6.36623	7.26746	8.92459
2025	6.38995	7.32347	9.07139
2026	6.40966	7.37641	9.17891
2027	6.42657	7.41551	9.34913
2028	6.44139	7.46682	9.48007
2029	6.45459	7.51733	9.60572
2030	6.46652	7.55302	9.69735
2031	6.4774	7.60294	9.84117
2032	6.4874	7.64331	9.95096
2033	6.49667	7.70401	10.0555
2034	6.50531	7.74859	10.1547
2035	6.5134	7.7954	10.2486
2036	6.52101	7.84559	10.3373
2037	6.52819	7.88761	10.4206
2038	6.535	7.9349	10.4987
2039	6.54147	7.98422	10.5715
2040	6.54763	8.02684	10.639
2041	6.55352	8.06429	10.7012
2042	6.55916	8.13122	10.7581
2043	6.56456	8.16962	10.8097
2044	6.56976	8.21529	10.8561
2045	6.57476	8.26238	10.8971
2046	6.57958	8.30323	10.9329
2047	6.58423	8.35845	10.9634
2048	6.58873	8.4104	10.9886
2049	6.59308	8.45764	11.0085
2050	6.59729	8.49597	11.0231

## Sheet: Supplementary Figure_5
Year	Reference scenario	Low battery cost scenario	High battery cost scenario
2017	180	180	180
2018	168.583	167.4	168.583
2019	156	156.027	156
2020	146.676	145.749	154.151
2021	141.332	136.448	151.136
2022	136.25	128.023	148.121
2023	131.424	120.381	145.106
2024	126.846	113.444	142.091
2025	122.51	107.141	139.075
2026	118.41	101.409	136.06
2027	114.54	96.1928	133.045
2028	110.892	91.4433	130.03
2029	107.461	87.1169	127.015
2030	104.239	83.1748	124
2031	101.221	79.5827	123.3
2032	98.4001	76.3099	122.6
2033	95.7694	74.4904	121.9
2034	93.3226	73.7489	121.2
2035	91.0534	73.0074	120.5
2036	88.9551	72.2659	119.8
2037	87.0214	71.5245	119.1
2038	85.2457	70.783	118.4
2039	83.6215	70.0415	117.7
2040	82.1425	69.3	117
2041	81.4282	69.03	116.3
2042	80.714	68.76	115.6
2043	79.9997	68.49	114.9
2044	79.2855	68.22	114.2
2045	78.5712	67.95	113.5
2046	77.857	67.68	112.8
2047	77.1427	67.41	112.1
2048	76.4285	67.14	111.4
2049	75.7142	66.87	110.7
2050	75	66.6	110

## Sheet: Supplementary Figure_6
Year	Reference scenario	Optimistic scenario	Pessimistic scenario
2017	0.393	0.393	0.393
2018	0.41725	0.41725	0.41725
2019	0.4415	0.4415	0.4415
2020	0.444336	0.469134	0.443921
2021	0.449432	0.49404	0.446341
2022	0.455072	0.51439	0.448762
2023	0.461226	0.531596	0.451182
2024	0.467864	0.546501	0.453603
2025	0.474956	0.559647	0.456024
2026	0.482472	0.571407	0.458444
2027	0.490382	0.582045	0.460865
2028	0.498656	0.591757	0.463285
2029	0.507264	0.600691	0.465706
2030	0.516176	0.608963	0.468127
2031	0.525362	0.616664	0.470547
2032	0.534792	0.623867	0.472968
2033	0.544436	0.630634	0.475389
2034	0.554264	0.637014	0.477809
2035	0.564246	0.643049	0.48023
2036	0.574352	0.648774	0.48265
2037	0.584552	0.65422	0.485071
2038	0.594816	0.659412	0.487492
2039	0.605114	0.664374	0.489912
2040	0.615416	0.669124	0.492333
2041	0.625692	0.673681	0.49974
2042	0.635912	0.678058	0.507146
2043	0.646046	0.682271	0.514553
2044	0.656064	0.68633	0.52196
2045	0.665936	0.690247	0.529366
2046	0.675632	0.694031	0.536773
2047	0.685122	0.697691	0.54418
2048	0.694376	0.701234	0.551587
2049	0.703364	0.704669	0.558993
2050	0.708	0.708001	0.5664

## Sheet: Supplementary Figue_7
	Ratio of fast charging in public charging						Fast-charging power (kW)					Public Chargin gavailability
Year	Reference scenario	Better charging infrastructure scenario	Less developed charging infrastructure scenario			Year	Reference scenario	Better charging infrastructure scenario	Less developed charging infrastructure scenario		Year	Reference scenario	Better charging infrastructure scenario	Less developed charging infrastructure scenario
2017	0.419	0.419	0.419			2017	30	30	30		2017	0.05	0.05	0.05
2018	0.419	0.419	0.419			2018	30	30	30		2018	0.05	0.05	0.05
2019	0.419	0.419	0.419			2019	40	40	40		2019	0.05	0.05	0.05
2020	0.428065	0.437097	0.423548			2020	49.621	57.1429	44.7292		2020	0.0580645	0.0629032	0.0564516
2021	0.437129	0.455194	0.428097			2021	52.656	74.2857	49.4584		2021	0.066129	0.0758065	0.0629032
2022	0.446194	0.47329	0.432645			2022	56.5416	91.4286	54.1876		2022	0.0741935	0.0887097	0.0693548
2023	0.455258	0.491387	0.437194			2023	61.2509	108.571	58.9168		2023	0.0822581	0.101613	0.0758065
2024	0.464323	0.509484	0.441742			2024	66.757	125.714	63.646		2024	0.0903226	0.114516	0.0822581
2025	0.473387	0.527581	0.44629			2025	73.0332	142.857	68.3752		2025	0.0983871	0.127419	0.0887097
2026	0.482452	0.545677	0.450839			2026	80.0527	160	73.1044		2026	0.106452	0.140323	0.0951613
2027	0.491516	0.563774	0.455387			2027	87.7886	177.143	77.8336		2027	0.114516	0.153226	0.101613
2028	0.500581	0.581871	0.459935			2028	96.214	194.286	82.5628		2028	0.122581	0.166129	0.108065
2029	0.509645	0.599968	0.464484			2029	105.302	211.429	87.292		2029	0.130645	0.179032	0.114516
2030	0.51871	0.618065	0.469032			2030	115.026	228.571	92.0212		2030	0.13871	0.191935	0.120968
2031	0.527774	0.636161	0.473581			2031	125.36	245.714	99.9201		2031	0.146774	0.204839	0.127419
2032	0.536839	0.654258	0.478129			2032	136.275	262.857	107.819		2032	0.154839	0.217742	0.133871
2033	0.545903	0.672355	0.482677			2033	147.747	280	115.718		2033	0.162903	0.230645	0.140323
2034	0.554968	0.690452	0.487226			2034	159.746	297.143	123.617		2034	0.170968	0.243548	0.146774
2035	0.564032	0.708548	0.491774			2035	172.248	314.286	131.516		2035	0.179032	0.256452	0.153226
2036	0.573097	0.726645	0.496323			2036	185.225	331.429	139.415		2036	0.187097	0.269355	0.159677
2037	0.582161	0.744742	0.500871			2037	198.65	348.571	147.314		2037	0.195161	0.282258	0.166129
2038	0.591226	0.762839	0.505419			2038	212.496	365.714	155.213		2038	0.203226	0.295161	0.172581
2039	0.60029	0.780935	0.509968			2039	226.737	382.857	163.112		2039	0.21129	0.308065	0.179032
2040	0.609355	0.799032	0.514516			2040	241.346	400	171.011		2040	0.219355	0.320968	0.185484
2041	0.618419	0.817129	0.519065			2041	256.295	400	178.91		2041	0.227419	0.333871	0.191935
2042	0.627484	0.835226	0.523613			2042	271.559	400	186.808		2042	0.235484	0.346774	0.198387
2043	0.636548	0.853323	0.528161			2043	287.11	400	194.707		2043	0.243548	0.359677	0.204839
2044	0.645613	0.871419	0.53271			2044	302.922	400	202.606		2044	0.251613	0.372581	0.21129
2045	0.654677	0.889516	0.537258			2045	318.967	400	210.505		2045	0.259677	0.385484	0.217742
2046	0.663742	0.907613	0.541806			2046	335.219	400	218.404		2046	0.267742	0.398387	0.224194
2047	0.672806	0.92571	0.546355			2047	351.651	400	226.303		2047	0.275806	0.41129	0.230645
2048	0.681871	0.943806	0.550903			2048	368.236	400	234.202		2048	0.283871	0.424194	0.237097
2049	0.690935	0.961903	0.555452			2049	384.948	400	242.101		2049	0.291935	0.437097	0.243548
2050	0.7	0.98	0.56			2050	400	400	250		2050	0.3	0.45	0.25

## Sheet: Supplementary Figure_8
		DC_NEV40				DC_NEV30				DC_NEV50
	Year	RefEle	LowEle	HighEle		RefEle	LowEle	HighEle		RefEle	LowEle	HighEle
	2018	529.438	529.438	529.438		529.438	529.438	529.438		529.438	529.438	529.438
	2019	561.413	561.413	561.413		561.413	561.413	561.413		561.413	561.413	561.413
	2020	600.046	600.046	600.046		600.046	600.046	600.046		600.046	600.046	600.046
	2021	636.578	636.272	636.718		636.578	636.272	636.718		636.544	636.238	636.684
	2022	668.928	668.119	669.296		668.865	668.057	669.233		668.787	667.979	669.154
	2023	697.875	696.322	698.581		697.75	696.199	698.455		697.58	696.032	698.283
	2024	723.312	720.622	724.532		723.239	720.556	724.456		723.021	720.339	724.238
	2025	743.732	739.233	745.77		743.676	739.199	745.703		743.212	738.716	745.247
	2026	761.227	754.347	764.336		761.288	754.459	764.374		760.516	753.621	763.632
	2027	775.469	765.558	779.94		775.701	765.887	780.128		774.544	764.584	779.036
	2028	785.999	772.349	792.145		786.553	773.057	792.629		784.712	770.968	790.9
	2029	792.746	774.584	800.907		793.641	775.716	801.696		791.235	772.897	799.476
	2030	796.069	772.55	806.616		797.326	774.157	807.718		794.363	770.548	805.044
	2031	798.525	771.322	811.189		800.245	773.472	812.709		796.63	769.02	809.484
	2032	799.413	768.539	814.295		801.594	771.249	816.222		797.325	765.942	812.453
	2033	799.283	764.797	816.453		801.835	767.988	818.686		797.003	761.888	814.486
	2034	799.192	761.147	818.714		802.086	764.802	821.217		796.8	757.998	816.71
	2035	797.824	756.396	819.688		800.774	760.272	822.15		795.025	752.765	817.329
	2036	795.966	751.411	820.109		799.01	755.518	822.577		792.907	747.408	817.561
	2037	792.708	745.397	818.985		795.916	749.814	821.521		789.447	741.058	816.322
	2038	789.439	739.605	817.766		792.553	743.916	820.199		786.172	735.254	815.115
	2039	784.372	731.947	814.827		787.353	736.099	817.128		781.183	727.693	812.256
	2040	778.194	723.077	810.872		781.027	727.037	813.039		775.112	718.957	808.407

## Sheet: Supplementary Figure_9
			DC_Reference				DC_LBC				DC_HBC
		Year	RefEle	LowEle	HighEle		RefEle	LowEle	HighEle		RefEle	LowEle	HighEle
		2018	529.438	529.438	529.438		529.438	529.438	529.438		529.438	529.438	529.438
		2019	561.413	561.413	561.413		561.413	561.413	561.413		561.413	561.413	561.413
		2020	600.046	600.046	600.046		600.034	600.034	600.034		599.98	599.98	599.98
		2021	636.578	636.272	636.718		636.566	636.26	636.706		636.392	636.088	636.531
		2022	668.928	668.119	669.296		668.913	668.101	669.282		668.552	667.749	668.917
		2023	697.875	696.322	698.581		698.009	696.445	698.719		697.19	695.657	697.886
		2024	723.312	720.622	724.532		723.971	721.245	725.208		722.229	719.587	723.428
		2025	743.732	739.233	745.77		745.43	740.816	747.519		741.926	737.534	743.915
		2026	761.227	754.347	764.336		764.014	756.908	767.226		758.518	751.843	761.536
		2027	775.469	765.558	779.94		779.541	769.232	784.192		771.68	762.121	775.992
		2028	785.999	772.349	792.145		791.428	777.142	797.859		781.1	768.002	786.997
		2029	792.746	774.584	800.907		799.545	780.426	808.136		786.841	769.488	794.639
		2030	796.069	772.55	806.616		803.887	779.03	815.034		789.107	766.733	799.141
		2031	798.525	771.322	811.189		807.213	778.382	820.635		790.511	764.742	802.508
		2032	799.413	768.539	814.295		808.707	775.938	824.503		790.448	761.329	804.484
		2033	799.283	764.797	816.453		808.425	771.864	826.628		789.429	757.033	805.557
		2034	799.192	761.147	818.714		807.46	767.312	828.061		788.585	752.977	806.856
		2035	797.824	756.396	819.688		803.839	760.076	826.936		786.554	747.924	806.942
		2036	795.966	751.411	820.109		798.592	751.059	824.348		784.521	743.043	806.997
		2037	792.708	745.397	818.985		791.001	739.645	819.525		781.71	737.626	806.195
		2038	789.439	739.605	817.766		782.841	727.527	814.283		779.711	733.208	806.144
		2039	784.372	731.947	814.827		772.937	713.6	807.406		777.341	728.683	805.607
		2040	778.194	723.077	810.872		762.14	698.703	799.752		775.107	724.541	805.088

## Sheet: Supplementary Figure_10
			DC-Reference				DC-LOP				DC-HOP
		Year	RefEle	LowEle	HighEle		RefEle	LowEle	HighEle		RefEle	LowEle	HighEle
		2018	529.438	529.438	529.438		529.438	529.438	529.438		529.438	529.438	529.438
		2019	561.413	561.413	561.413		561.413	561.413	561.413		561.413	561.413	561.413
		2020	600.046	600.046	600.046		600.033	600.033	600.033		599.527	599.527	599.527
		2021	636.578	636.272	636.718		637.117	636.809	637.257		633.101	632.807	633.235
		2022	668.928	668.119	669.296		670.454	669.63	670.829		662.56	661.806	662.904
		2023	697.875	696.322	698.581		700.821	699.219	701.548		688.572	687.153	689.216
		2024	723.312	720.622	724.532		727.987	725.178	729.261		711.271	708.847	712.37
		2025	743.732	739.233	745.77		750.183	745.433	752.333		729.558	725.512	731.39
		2026	761.227	754.347	764.336		769.144	761.836	772.446		745.919	739.792	748.688
		2027	775.469	765.558	779.94		784.047	773.524	788.794		759.197	750.434	763.15
		2028	785.999	772.349	792.145		794.776	780.297	801.295		769.329	757.326	774.734
		2029	792.746	774.584	800.907		801.548	782.276	810.208		776.267	760.331	783.428
		2030	796.069	772.55	806.616		804.631	779.669	815.826		779.905	759.302	789.145
		2031	798.525	771.322	811.189		806.662	777.797	820.101		782.177	758.468	793.215
		2032	799.413	768.539	814.295		807.148	774.384	822.941		782.398	755.698	795.269
		2033	799.283	764.797	816.453		806.681	770.063	824.911		780.422	750.762	795.189
		2034	799.192	761.147	818.714		806.487	766.055	827.233		776.737	743.708	793.685
		2035	797.824	756.396	819.688		805.192	761.128	828.447		770.099	733.369	789.484
		2036	795.966	751.411	820.109		803.997	756.46	829.756		761.719	720.928	783.822
		2037	792.708	745.397	818.985		801.999	751.247	830.187		750.853	705.715	775.923
		2038	789.439	739.605	817.766		800.886	747.095	831.462		739.269	689.443	767.591
		2039	784.372	731.947	814.827		799.328	742.793	832.17		726.018	671.27	757.822
		2040	778.194	723.077	810.872		797.582	738.632	832.534		711.863	651.958	747.38

## Sheet: Supplementary Figure_11
			DC-Reference				DC-LCI				DC-BCI
		Year	RefEle	LowEle	HighEle		RefEle	LowEle	HighEle		RefEle	LowEle	HighEle
		2018	529.438	529.438	529.438		529.438	529.438	529.438		529.438	529.438	529.438
		2019	561.413	561.413	561.413		561.413	561.413	561.413		561.413	561.413	561.413
		2020	600.046	600.046	600.046		600.056	600.056	600.056		599.989	599.989	599.989
		2021	636.578	636.272	636.718		636.6	636.294	636.739		636.379	636.073	636.518
		2022	668.928	668.119	669.296		668.91	668.103	669.277		668.57	667.759	668.939
		2023	697.875	696.322	698.581		697.858	696.31	698.561		697.379	695.821	698.087
		2024	723.312	720.622	724.532		723.441	720.757	724.659		722.939	720.226	724.169
		2025	743.732	739.233	745.77		743.999	739.499	746.036		743.914	739.339	745.985
		2026	761.227	754.347	764.336		761.403	754.528	764.51		762.16	755.135	765.335
		2027	775.469	765.558	779.94		775.412	765.522	779.873		777.346	767.203	781.921
		2028	785.999	772.349	792.145		785.661	772.053	791.788		789.052	775.06	795.352
		2029	792.746	774.584	800.907		792.152	774.044	800.289		797.131	778.495	805.505
		2030	796.069	772.55	806.616		794.939	771.509	805.447		801.733	777.605	812.553
		2031	798.525	771.322	811.189		796.945	769.844	809.563		805.139	777.308	818.096
		2032	799.413	768.539	814.295		797.52	766.743	812.355		806.715	775.255	821.88
		2033	799.283	764.797	816.453		797.216	762.796	814.353		806.735	771.788	824.134
		2034	799.192	761.147	818.714		796.972	758.963	816.475		806.327	768.054	825.965
		2035	797.824	756.396	819.688		795.469	754.053	817.327		804.177	762.872	825.977
		2036	795.966	751.411	820.109		793.897	749.24	818.096		800.577	756.171	824.64
		2037	792.708	745.397	818.985		791.061	743.479	817.489		794.59	746.99	821.028
		2038	789.439	739.605	817.766		788.595	738.345	817.158		788.037	737.082	817
		2039	784.372	731.947	814.827		785.211	732.706	815.711		779.78	725.382	811.381
		2040	778.194	723.077	810.872		781.311	726.809	813.625		770.564	712.608	804.926

## Sheet: Supplementary Figure_12
				DC-BEVFC				DC-M1.0				DC-CAFC
			Year	RefEle	LowEle	HighEle		RefEle	LowEle	HighEle		RefEle	LowEle	HighEle
			2018	529.438	529.438	529.438		529.438	529.438	529.438		529.438	529.438	529.438
			2019	561.413	561.413	561.413		561.413	561.413	561.413		561.413	561.413	561.413
			2020	599.89	599.89	599.89		600.018	600.018	600.018		599.919	599.919	599.919
			2021	635.645	635.316	635.795		636.539	636.233	636.678		636.235	635.916	636.38
			2022	666.832	665.931	667.243		668.909	668.1	669.278		668.249	667.398	668.636
			2023	693.986	692.21	694.792		698.075	696.514	698.784		696.604	694.954	697.354
			2024	716.648	713.49	718.08		724.152	721.425	725.389		720.921	718.031	722.231
			2025	731.997	726.615	734.434		745.818	741.188	747.914		738.817	733.97	741.011
			2026	743.507	735.244	747.241		764.687	757.533	767.921		753.871	746.493	757.206
			2027	751.101	739.175	756.481		779.941	769.59	784.611		765.86	755.312	770.618
			2028	754.116	737.728	761.495		790.937	776.68	797.357		774.447	760.034	780.936
			2029	753.082	731.265	762.885		798.37	779.362	806.911		779.742	760.706	788.296
			2030	748.268	719.973	760.958		801.987	777.375	813.025		781.986	757.5	792.967
			2031	743.426	710.596	758.71		804.484	776.039	817.727		783.712	755.514	796.841
			2032	737.935	700.565	755.948		805.042	772.806	820.58		784.354	752.448	799.734
			2033	732.632	690.706	753.506		804.17	768.223	822.066		784.447	748.864	802.163
			2034	728.399	681.949	752.233		803.043	763.483	823.341		784.914	745.688	805.041
			2035	724.171	673.353	750.992		800.488	757.541	823.155		784.153	741.489	806.67
			2036	720.883	665.873	750.691		797.58	751.493	822.553		783.227	737.331	808.096
			2037	717.613	658.726	750.32		793.327	744.487	820.453		780.997	732.224	808.087
			2038	715.711	653.189	751.251		789.394	738.106	818.548		778.938	727.633	808.102
			2039	713.864	648.068	752.086		783.792	730.007	815.036		775.208	721.428	806.45
			2040	712.125	643.514	752.804		777.219	720.852	810.639		770.274	713.914	803.69

## Sheet: Supplementary Figure_13
	Fuel Consumption (L/100km)
Year	EX-50%BEV	EX-ICEV
2018	7.32114	7.32114
2019	7.1823	7.1823
2020	7.24873	7.24873
2021	7.1066	6.57223
2022	7.32535	6.34477
2023	7.33603	6.0227
2024	6.98852	5.58212
2025	6.43419	5.11028
2026	6.62823	4.91344
2027	6.85243	4.71681
2028	7.11447	4.52047
2029	7.423	4.32347
2030	7.78095	4.11996
2031	7.70314	4.07876
2032	7.62611	4.03797
2033	7.54985	3.99759
2034	7.47435	3.95761
2035	7.39961	3.91804
2036	7.32561	3.87886
2037	7.25235	3.84007
2038	7.17983	3.80167
2039	7.10803	3.76365
2040	7.03695	3.72601

[truncated: 4 more sheets: Supplementary Figure_14, Supplementary Figure_15, Supplementary Figure_16, Supplementary Figure_17]
